# Supplementary material for: [FeIIICl(TMPPH2)][FeIIICl4]2: A Stand-Alone Molecular Nanomedicine That Induces High Cytotoxicity by Ferroptosis
Source: Molecules. 2024 May 24;29(11):2495. doi: 10.3390/molecules29112495 (PMC11173869; doi:10.3390/molecules29112495)
Supplement: Supplementary file 1 [file molecules-29-02495-s001.zip]

Archive with 1 entries (1 files):
- molecules-3009966-supplementary.pdf
